# Supplementary material for: Potential Mechanism of Tibetan Medicine Liuwei Muxiang Pills against Colorectal Cancer: Network Pharmacology and Bioinformatics Analyses
Source: Pharmaceuticals (Basel). 2024 Mar 27;17(4):429. doi: 10.3390/ph17040429 (PMC11054834; doi:10.3390/ph17040429)
Supplement: Supplementary file 1 [file pharmaceuticals-17-00429-s001.zip › Supplementary Tables.xlsx]

## Sheet: Table S1
Supplementary Table S1: Information of the active ingredients from Liuwei Muxiang pills
Drug constituents	Ingredient ID	Ingredient name
Aucklandiae Radix (Muxiang)	MOL010813	Benzo[a]carbazole
	MOL010828	Cynaropicrin
	MOL010839	Lappadilactone
	MOL000211	Mairin
	MOL000359	Sitosterol
	MOL000449	Stigmasterol
Phyllanthi Fructus (Yuganzi)	MOL001002	Ellagic acid
	MOL000358	Beta-sitosterol
	MOL000422	Kaempferol
	MOL000492	(+)-Catechin
	MOL000569	Digallate
	MOL005983	Leucodelphinidin
	MOL000006	Luteolin
	MOL006793	Mucic acid 1,4-lactone 2-0-gallate
	MOL006796	Mucic acid 1,4-lactone 5-0-gallate
	MOL006799	(2S,3R,3aS,4R,4'S,5'R,6S,7aR)-3,4,4'-trihydroxy-3,5'-bis(hydroxymethyl)spiro[3a,4,5,6,7,7a-hexahydrobenzofuran-2,2'-tetrahydropyran]-6-carboxylic acid
	MOL006801	Phyllaemblicacid methyl ester
	MOL006802	Phyllaemblicin A
	MOL006806	Phyllanemblinin A
	MOL006812	Phyllanthin
	MOL006821	(-)-Epigallocatechin-3-gallate
	MOL006824	α-amyrin
	MOL006826	Chebulic acid
	MOL000098	Quercetin
Amomi Rotundus Fructus (Doukou)	MOL000224	(4E,6E)-1,7-bis(3,4-dihydroxyphenyl)hepta-4,6-dien-3-one
	MOL000228	(2R)-7-hydroxy-5-methoxy-2-phenylchroman-4-one
	MOL000230	Pinocembrin
	MOL000235	1,7-Diphenyl-3,5-dihydroxy-1-heptene
	MOL000238	1,7-Diphenyl-5-hydroxy-6-hepten-3-one
	MOL000239	Jaranol
	MOL000242	7-O-Methyleriodictyol
	MOL000243	Alpinolide peroxide
	MOL000258	Dehydrodiisoeugenol
	MOL000260	5-[(2R,3R)-7-methoxy-3-methyl-5-[(E)-prop-1-enyl]-2,3-dihydrobenzofuran-2-yl]-1,3-benzodioxole
	MOL000006	Luteolin
	MOL000098	Quercetin
Piperis Longi Fructus (Biba)	MOL001555	ZINC03996196
	MOL001558	Sesamin
	MOL001559	Piperlonguminine
	MOL001560	Pipernonaline
	MOL001561	Dehydropipernonaline
	MOL001586	N-(2,5-dimethoxyphenyl)-4-methoxybenzamide
	MOL001588	N-isobutyleicosa-2(E),4(E),8(Z)-trienamide
	MOL001589	N-Isobutyl-2,4-icosadienamide
	MOL001592	Piperine
	MOL001594	Pisatin
	MOL001601	1,2,5,6-Tetrahydrotanshinone
	MOL001607	ZINC03982454
	MOL001610	Sylvatine
	MOL001614	(E,E,E)-11-(1,3-Benzodioxol-5-yl)-N-(2-methylpropyl)-2,4,10-undecatrienenamide
	MOL001616	1-[1-Oxo-9(3, 4-methylenedioxyphenyl)-2E,8E-nonadienyl] pyrrolidine
Punica Granatum L. (Shiliuzi)	SLZ1	Palmitic acid-13C
	SLZ2	Palmitoleic acid
	SLZ3	Margaric acid
	SLZ4	Stearic acid-1-13C
	SLZ5	Oleic acid
	SLZ6	Linoleic acid
	SLZ7	γ-Linolenic acid
	SLZ8	Arachidic acid
	SLZ9	Gondoic acid
	SLZ10	Linolenic acid
	SLZ11	9,12-Hexadecadienoic acid
	SLZ12	L-aspartic acid
	SLZ13	L-glutamic acid
	SLZ14	Sericic acid
	SLZ15	L-Histidine
	SLZ16	Glycine-1-13C,15N
	SLZ17	DL-Threonine
	SLZ18	Argininic acid
	SLZ19	L-Alanine
	SLZ20	Proline
	SLZ21	L-(-)-Tyrosine
	SLZ22	DL-cysteine (1-13C)
	SLZ23	Valine
	SLZ24	L-Methionine
	SLZ25	Phenylalanine
	SLZ26	l-isoleucine
	SLZ27	D-tert-Leucine
	SLZ28	L-Lysine
Veronica Eriogyne (Baxiaga)	YZH1	Aucubin
	YZH2	Catalpol
	YZH3	Protocatechuic acid
	YZH4	Ferulic acid

## Sheet: Table S2
Supplementary Table S2: Information of the Liuwei Muxiang pills' targets, differentially expressed genes, module genes in WGCNA and the intersecting targets
Drug targets	DEGs	WGCNA	The intersecting target genes
PTGS1	OTOP2	A1CF	PDE6A
PTGS2	SLC17A4	A2BP1	ABCG2
MAOB	PDE6A	A4GALT	CA7
PRKACA	ABCG2	AAAS	FABP2
NCOA2	CA7	AAK1	CASP7
PKIA	TEX11	AARS	MYC
PGR	SLC25A34	AARS2	ACOX1
NR3C2	UGP2	AARSD1	CA1
ADH1C	AQP8	AASDHPPT	HSP90AB1
IGHG1	WDR78	AASS	GCG
RXRA	PHLPP2	AATF	CCND1
NCOA1	GUCA2B	ABAT	CDK4
ADRA2A	SPINK2	ABCA1	TIMP1
SLC6A2	BMP3	ABCA10	FGFR2
SLC6A3	BEST4	ABCA2	NR3C2
ADRB2	GRAMD3	ABCA5	AUH
AKR1B10	APPL2	ABCA8	ACADM
PLAU	FAM82A1	ABCB1	HOXD1
LTA4H	MTHFD1L	ABCB11	EGLN1
MAOA	IL6R	ABCB5	HADHB
CTRB1	SLC22A5	ABCB7	CA4
CHRM3	USP2	ABCB9	FUCA1
CHRM1	RDH5	ABCC1	NR1H4
ADRB1	MIER3	ABCC10	SLC7A5
SCN5A	ZNF611	ABCC13	ANPEP
HTR2A	GDPD2	ABCC3	UBA2
ADRA1A	GPT	ABCC4	CD81
GABRA3	FABP2	ABCD3	BAK1
CHRM2	ZNF575	ABCD4	PARP1
ADRA1B	DUSP14	ABCE1	CA12
GABRA1	MIER1	ABCF1	SLC1A1
CHRNA7	RNF152	ABCF2	ATR
CDK2	CASP7	ABCF3	EHHADH
ESR1	ENC1	ABCG1	RIPK2
AR	HIGD1A	ABCG2	ACLY
HSP90AB1	ABCA8	ABCG4	CA2
RELA	TUBAL3	ABHD1	MAPK3
VEGFA	NAAA	ABHD11	HMOX1
CDKN1A	GCNT2	ABHD14A	MMP7
MMP2	PEX26	ABHD15	CPT1A
MMP9	CDKN2BAS	ABHD2	RXRA
NFKBIA	WSCD1	ABHD3	HSD11B2
CXCL8	NPM1	ABHD4	RPS6KA1
PRKCB	P2RY1	ABHD5	MAOA
GSTP1	PLCD1	ABHD6	ADH1C
IGF2	SLC4A10	ABI1	PDE5A
GSTM1	DKC1	ABI2	FCER1A
GSTM2	PDZD3	ABI3BP	AKR1B10
GSTA1	S100A11	ABL2	TUBB3
GSTA2	PLCL2	ABO	ODC1
CHS2	PDE8A	ABP1	JUN
IRF3	ABHD5	ABR	CDC25B
TBK1	TMEM82	ACAA1	PTGDR
AGT	DHRS11	ACAA2	FASN
FGFR1	ETFDH	ACACA	SQLE
FLT1	AMPD1	ACACB	SCD
EGR1	MYC	ACAD8	EGR1
RPSA	TMIGD1	ACAD9	IMPDH2
PDGFB	MGAT4A	ACADL	CAT
FGF10	PADI2	ACADM	DPEP1
EEF1E1	OSTBETA	ACADS	CXCL2
ELANE	ABHD3	ACADSB	FAS
MMP14	ACOX1	ACADVL	MMP3
MAP2K1	HAPLN1	ACAN	CFD
IVL	PPRC1	ACAP2	EPHX2
RPS6KB1	SLC4A4	ACAT1	AGT
RASGRF2	SLC30A10	ACBD3	PPARG
BAK1	HRASLS2	ACBD4	PLA2G10
BCL2L10	DDX21	ACBD6	WEE1
MAP3K1	ACADS	ACCN2	LGALS9
BCL2L2	C11orf86	ACCN4	XDH
SAA4	GLTP	ACCN5	LDLR
HTT	CRADD	ACCS	NQO2
TIMP1	CHP	ACD	SLC16A1
TIMP2	RETSAT	ACE	GSTA1
TDP1	AGXT2L2	ACER3	ADRA2A
GDPD5	STBD1	ACHE	GDPD5
CDKN1C	CCT3	ACLY	CES2
FOSB	PPM1H	ACO2	CDKN1A
JUNB	SPPL2A	ACOT11	EPHA2
JUND	EIF5B	ACOT12	PTGER2
ARHGAP35	TRHDE	ACOT13	FOS
VIM	NCL	ACOT4	MMP1
RPS6KA1	ZAK	ACOT8	CTSG
FOXO1	CAD	ACOT9	NR3C1
CD4	KIAA1737	ACOX1	ADORA3
PIM2	SLC25A20	ACOXL	ABCB1
HOXD1	CSNK1E	ACP1	CDA
FAS	SCARA5	ACP6	NR4A2
MADD	SLC23A3	ACPL2	AKR1C3
CYP3A7	CALU	ACPT	CHRM3
OXSM	KIAA1199	ACRBP	SLC5A1
FCER1A	TMEM206	ACRC	ADA
CEBPA	CNNM4	ACRV1	PTGS2
TLR4	CD177	ACSF2	IL1B
SP1	CEBPB	ACSF3	FABP1
ME1	FBLIM1	ACSL3	NR0B2
SREBF2	NR5A2	ACSL4	JUNB
SRD5A2	PRPF4	ACSL6	ADORA2B
DNMT3A	CDKN2B	ACSM1	CA9
DNMT3B	CLDN1	ACSM3	FABP4
IL6ST	MEP1B	ACSS2	CDKN1C
CDH1	HPGDS	ACTA1	IL1A
CYP7A1	ETV4	ACTG1	DUOX2
MAPK7	PLP1	ACTL7A	LDHB
MUC5AC	SST	ACTN1	EDN1
IQCG	ABCC13	ACTN3	GRM8
TOP2A	GTF2IRD1	ACTR10	UGT2B7
F7	MOGAT2	ACTR1B
CALM1	CWH43	ACTR2
IKBKB	PTPRH	ACTR3
AKT1	TNFRSF12A	ACTR6
BCL2	TGIF2	ACTR8
BAX	CDH3	ACVR1
TNF	IFITM3	ACVR1B
JUN	FAM23A	ACVR1C
AHSA1	TMEM72	ACVR2A
CASP3	CCDC68	ACVR2B
MAPK8	SLC25A23	ACVRL1
XDH	HPGD	ACY1
MMP1	TDP2	ADA
STAT1	RAVER2	ADAL
PPARG	GNA11	ADAM11
HMOX1	EDN3	ADAM15
CYP3A4	TP53INP2	ADAM17
CYP1A2	RIOK3	ADAM19
CYP1A1	LRRC19	ADAM20
ICAM1	RILP	ADAM28
SELE	CNNM2	ADAM29
VCAM1	CA1	ADAM30
NR1I2	RUNDC3B	ADAM33
CYP1B1	PKIB	ADAM9
ALOX5	C17orf91	ADAMDEC1
HAS2	ASCL2	ADAMTS13
AHR	ACBD6	ADAMTS15
PSMD3	CHD4	ADAMTS17
SLC2A4	TGFBI	ADAMTS20
NR1I3	HSP90AB1	ADAMTS7
INSR	PHLDA1	ADAMTS8
DIO1	C14orf176	ADAMTS9
PPP3CA	GRAMD1C	ADAMTSL1
PRXC1A	TMEM220	ADAMTSL2
AKR1C3	LOC100130933	ADAR
SLPI	GBA3	ADARB2
DPEP1	ATG4D	ADAT1
CAT	TRAF3IP2	ADAT2
PRSS1	MIF	ADC
DPP4	FLVCR2	ADCK2
PIK3CG	EPB41L3	ADCY2
EGFR	METTL1	ADCY3
CCND1	C2orf88	ADCY6
BCL2L1	SMPDL3A	ADCY9
CASP9	VIPR1	ADCYAP1R1
MAPK1	NONO	ADD1
IL10	HHLA2	ADD2
RB1	CIRH1A	ADH1A
CDK4	HYAL2	ADH1B
IL6	GCG	ADH1C
TP53	LDHD	ADH5
TOP1	CDK3	ADH6
MDM2	XPOT	ADH7
APP	CD160	ADHFE1
PCNA	ZNF593	ADI1
ERBB2	C14orf142	ADIG
CASP7	C1orf210	ADIPOR2
MCL1	SLC22A23	ADK
BIRC5	ZZEF1	ADNP2
IL2	P2RX4	ADO
CCNB1	PRDX6	ADORA2B
TYR	GARS	ADORA3
IFNG	PEX11A	ADPGK
IL4	TMEM37	ADPRHL1
BIRC4	SET	ADPRHL2
CD40LG	ETHE1	ADRA1A
PTGES	DARS	ADRA1B
NUF2	XRCC6BP1	ADRA2A
ADCY2	PANK3	ADRA2C
MET	MPND	ADRB1
PTPN1	UGDH	ADRB2
FYN	GCOM1	ADRB3
STAT3	TRIM36	ADRBK1
FOS	RICH2	ADRBK2
EIF6	FOXQ1	ADSL
KDR	PDCD4	ADSS
MAPK3	TRANK1	ADSSL1
EGF	CCT7	AEBP2
PDGFRB	INCA1	AEN
NOS2	VSTM2A	AES
CDK6	FMO5	AFAP1
CDKN2A	LRRC1	AFF1
ELK1	C4orf34	AFF2
PLCG1	POLR1B	AFF3
POR	OSBPL3	AFG3L2
ODC1	SUCLG2	AFTPH
CASP8	KCTD9	AGAP2
FASN	SGK2	AGAP3
LDLR	KIAA1211	AGBL1
RAF1	CDHR2	AGBL2
BBC3	SECTM1	AGBL4
BAD	EDN2	AGBL5
COMT	NAT10	AGER
SOD1	NIT1	AGFG1
PRKCA	BTNL3	AGFG2
PRKCE	MXI1	AGK
TEP1	TEAD4	AGL
MMP3	C19orf53	AGMAT
MMP13	LAMA1	AGPAT1
HIF1A	NFE2L3	AGPAT2
IGF1R	CCND1	AGPAT3
FOSL1	C3orf26	AGPAT6
FOSL2	GTPBP4	AGPAT9
RUNX1T1	SLC41A2	AGPS
HERC5	COL4A1	AGR3
MMP7	ALPI	AGRN
EPHA2	TM6SF2	AGT
EDNRA	SCIN	AGTPBP1
EDN1	GDPD3	AGTR2
HSPA5	PNO1	AGTRAP
DHFR	ARHGAP42	AGXT
FGF2	CDK4	AGXT2L2
ACACA	CPT2	AHCTF1
G6PD	GBA2	AHCYL1
CAV1	CBX3	AHCYL2
CREB1	FUS	AHI1
F2R	SRM	AHNAK
KCNH2	TSPAN7	AHR
F10	CSE1L	AHRR
NOS3	SND1	AHSA1
ACHE	DNAJC2	AICDA
MYC	NR2F6	AIDA
F3	CCNYL1	AIFM2
GJA1	EAPP	AIFM3
IL1B	GUCA2A	AIG1
CCL2	MMP28	AIM1L
PTGER3	ENTPD5	AIMP2
DUOX2	C7orf10	AIPL1
HSPB1	CCT6A	AIRE
TGFB1	MAST2	AK1
SULT1E1	DYRK2	AK2
MGAM	SLC22A18AS	AK3
PLAT	TIMP1	AK3L1
THBD	ADAMDEC1	AKAP1
SERPINE1	MYOT	AKAP13
COL1A1	SH3PXD2B	AKAP5
PTEN	CD44	AKAP7
IL1A	MARVELD3	AKAP8L
MPO	AHCYL2	AKAP9
NCF1	SLC35D1	AKIRIN1
ABCG2	PAQR5	AKIRIN2
NFE2L2	TMEM185B	AKNAD1
NQO1	NCOA4	AKR1B10
PARP1	CLC	AKR1B15
COL3A1	ADAMTS4	AKR1C2
gyrB	IGSF9	AKR1C3
CXCL11	CCNJL	AKR7A2
CXCL2	STYK1	AKR7A3
DCAF5	SRI	AKR7L
CHEK2	CITED2	AKT2
CLDN4	RBKS	AKTIP
PPARA	ASAP3	ALAD
PPARD	BRP44L	ALAS1
HSF1	TMEM20	ALAS2
CRP	UGT2A3	ALCAM
CXCL10	GEMIN5	ALDH18A1
CHUK	BARX2	ALDH1A1
SPP1	RBM47	ALDH1B1
RUNX2	NUP93	ALDH2
RASSF1	LOC643008	ALDH3A2
E2F1	RAB27A	ALDH4A1
E2F2	IARS	ALDH6A1
ACP3	FGFR2	ALDH9A1
CTSD	TMCC3	ALDOC
IGFBP3	CAB39	ALG1
IRF1	FMO4	ALG12
ERBB3	DNMT1	ALG13
PON1	MGST3	ALG14
PCOLCE	SNX24	ALG1L2
NPEPPS	TJP3	ALG3
HK2	PBLD	ALG8
NKX3-1	EIF4E3	ALG9
RASA1	EIF3B	ALKBH2
MAPK14	NOB1	ALKBH3
GSK3B	PPP2R3A	ALKBH6
PIM1	DDX56	ALKBH7
CCNA2	MTM1	ALMS1
DRD1	NAP1L2	ALOXE3
PDE3A	TLR3	ALPI
SLC6A4	ANK3	ALPP
ESR2	LARP1	ALPPL2
CHEK1	JUB	ALS2
GRIA2	ACAA1	ALS2CL
GABRA6	PAG1	ALS2CR12
CHRM5	B4GALNT2	ALS2CR4
ADRA1D	C7orf31	ALS2CR8
KCNMA1	OSTalpha	AMAC1
ECE1	CLDN23	AMAC1L2
ACADM	ANAPC1	AMAC1L3
CYP2B6	BDKRB1	AMACR
UGT1A1	CCT4	AMBN
SREBF1	ATP6V1D	AMBRA1
NOX3	RNASEL	AMELX
NOX1	GPD1L	AMELY
ACOX1	PUS7	AMFR
ACLY	NR3C2	AMHR2
EHHADH	SOX4	AMICA1
AUH	MPP5	AMIGO3
HADHB	AUH	AMMECR1L
DECR1	GNG7	AMN
ECI1	POLD4	AMOT
ADRA2C	CAPN2	AMOTL2
CHRM4	DLGAP4	AMPD1
ATF2	WDR77	AMPD2
TRPV1	SLC23A1	AMT
SOAT2	SEMA6D	AMZ1
SOAT1	CHP2	AMZ2
HTR3A	WDR75	ANAPC1
CA2	C10orf54	ANAPC10
OPRD1	RUVBL1	ANAPC11
OPRM1	LTK	ANAPC13
FABP3	CCNG2	ANAPC5
FFAR1	MAMDC2	ANAPC7
FABP4	GAB1	ANG
FABP5	TMEM161A	ANGEL1
CNR1	ACADM	ANGPT2
FAAH	PYY	ANGPT4
TERT	NKRF	ANGPTL1
FABP1	DSC2	ANGPTL3
SCD	PDCD2L	ANGPTL6
PTPN2	ZG16	ANGPTL7
POLB	RRS1	ANK2
PTPN6	RAB4B	ANK3
CES2	PLCE1	ANKFY1
PREP	STX12	ANKHD1
RORC	AQP11	ANKIB1
LTB4R	ATIC	ANKLE1
HSD11B1	WDR43	ANKLE2
ALOX12	PTPRR	ANKMY2
PDE4D	AKR1B15	ANKRA2
FNTA	STK17B	ANKRD11
PTGER2	DCUN1D5	ANKRD12
HMGCR	AP3S2	ANKRD13A
CDC25B	CLMN	ANKRD13B
ACP1	PPA1	ANKRD13C
PTPRF	GDF15	ANKRD13D
CYP19A1	ZCCHC10	ANKRD16
PLA2G1B	LIMS1	ANKRD17
CDC25A	HSD17B2	ANKRD19
PTGIR	DNM2	ANKRD2
CD81	BEST2	ANKRD22
PRKCH	GTF3A	ANKRD24
NR3C1	BLOC1S1	ANKRD29
FFAR4	NOP58	ANKRD33
NR1H3	ACTN1	ANKRD34A
SERPINA6	HOXD1	ANKRD37
SHBG	CKAP5	ANKRD39
CYP51A1	ETNK1	ANKRD40
ADORA3	NAPEPLD	ANKRD43
RXRB	RPS14	ANKRD44
PTPN11	TST	ANKRD49
HSD11B2	CIDEB	ANKRD50
RBP4	IPO7	ANKRD54
PTGER1	C15orf38	ANKRD56
NPC1L1	ZBTB7C	ANKRD57
SIGMAR1	CDC42SE2	ANKRD58
CYP17A1	RHOF	ANKRD9
PTGDR2	KRT12	ANKS1B
GLUL	TWISTNB	ANKS4B
SLC16A1	TMEM147	ANKS6
PTGER4	EGLN1	ANO10
STS	C1orf201	ANO4
GPBAR1	HADHB	ANO5
HTR2B	DHDDS	ANO6
RORB	LYAR	ANO7
ADAM17	AHCY	ANP32B
HNF4A	CA4	ANP32D
CYP26A1	PSMA7	ANPEP
BCHE	PA2G4	ANTXR2
CMA1	FUCA1	ANUBL1
CTSG	NR1H4	ANXA11
ITGAL	APOB48R	ANXA13
THRA	PAFAH2	ANXA3
THRB	PPAN	ANXA8L1
PAM	PPAT	ANXA9
OXER1	SLC7A5	AOAH
METAP1	ANPEP	AP1AR
CA12	SLCO2A1	AP1B1
PDE4A	RCAN1	AP1G1
CYP26B1	PXMP2	AP1M1
RORA	CAPN5	AP1S1
PSEN2	SH3BGRL2	AP1S3
ACACB	ARNTL	AP2A1
MME	DMRTA1	AP2A2
ITGB2	FTSJ1	AP2B1
FNTB	ASPA	AP2S1
PSENEN	LAMC1	AP3D1
APH1A	CYP4F12	AP3M1
NCSTN	TRPM6	AP3M2
PSEN1	PRPF19	AP3S2
APH1B	DENND1B	AP4M1
FABP2	LRP8	APBA1
SLC22A6	CALCOCO2	APBA3
VDR	PLCD3	APBB1
NR1H4	MYCBP2	APBB2
KDM2A	MAPK6	APC
PHF8	GLTPD1	APCDD1
KDM5C	UBA2	APCDD1L
UGT2B7	MB	APEX1
HSD17B3	BCAR3	APEX2
GABBR1	CEACAM1	APH1A
PTGFR	CELSR1	API5
GABRA2	ESPN	APITD1
HAO1	TMEM41A	APLF
CA1	CLCA4	APLN
PLG	GNG12	APLP2
GSTK1	KRCC1	APOA1
CDC45	MS4A12	APOA1BP
PTPRC	METTL11A	APOA5
CACNA2D1	KLF7	APOB48R
PLA2G10	SDCBP2	APOBEC1
SAE1	PAPSS2	APOBEC2
GRM5	CGRRF1	APOBEC3A
FDFT1	SMARCC1	APOBEC3B
EPHX2	CYR61	APOBEC3D
GABRB2	ATP11A	APOC4
UBA2	AMN	APOL2
GABRG2	CDHR5	APOL5
GABBR2	ANKRD9	APOL6
SLC6A11	COL12A1	APOLD1
SLC6A13	SQRDL	APOM
GABRR1	CPNE8	APOO
HDAC3	SIRT7	APP
SLC6A1	CD81	APPBP2
OAT	CLIC5	APPL2
SLC1A1	SOX9	APRT
GRM4	SCNN1B	AQP10
GRM8	EYA2	AQP11
GRM1	NOLC1	AQP6
GRM7	NXT1	AQP7
ABAT	ANKRD56	AQP8
TYMP	EMP1	AQPEP
HTR1A	SFXN1	ARAP3
CPT1A	GCN1L1	ARCN1
SLC8A1	C1orf115	AREG
CCNT1	RCN1	ARF3
MAP3K14	SMPD1	ARF6
PTK6	AGPAT9	ARFGAP2
NR4A2	C1orf198	ARFGAP3
PRF1	CPSF3	ARFIP1
MAPK11	ITPKA	ARG1
GPR52	LRRC58	ARG2
CTSB	TMEM170A	ARHGAP17
SHH	TRIM28	ARHGAP20
CFD	BAZ1B	ARHGAP21
IKBKE	LRMP	ARHGAP23
GYS1	GRAMD1A	ARHGAP27
BCL2A1	C19orf28	ARHGAP29
PTK2	SH2D6	ARHGAP33
AXL	CHGA	ARHGAP36
TYRO3	LPCAT3	ARHGAP42
MERTK	ENTPD8	ARHGEF1
TGFBR1	C6orf105	ARHGEF10
PAK1	METTL7A	ARHGEF10L
ABL1	JOSD1	ARHGEF11
PDGFRA	YEATS2	ARHGEF18
HCK	SIK1	ARHGEF19
PDK1	VILL	ARHGEF3
DRD2	DNASE1L3	ARHGEF37
LRRK2	PLS3	ARID1A
PDE5A	PFDN2	ARID1B
PDE6A	CNTN3	ARID2
ACKR3	HSBP1L1	ARID3A
S1PR3	BAK1	ARID3B
S1PR1	NHEJ1	ARID3C
SMO	SLC16A9	ARID4A
AMPD3	HIST1H1C	ARID4B
NPY5R	TMEM140	ARID5A
DCK	CROT	ARID5B
PYGM	DENND2A	ARIH1
RIPK2	NUP188	ARIH2
LIMK2	ZNF259	ARL10
PFKFB3	CCDC109A	ARL13B
GRB2	EPRS	ARL14
S1PR2	LEPRE1	ARL15
ERBB4	TNFSF10	ARL16
BMP1	TRMT112	ARL2
ALK	PARP1	ARL3
ACVR2B	IPO5	ARL4A
SLC5A1	CA12	ARL5A
LIPG	HOMER1	ARL5C
EPHB4	RRP9	ARL6
MAPK9	C11orf54	ARL6IP4
CDK2	IL8	ARL6IP5
FKBP1A	ESYT1	ARL8A
FGFR2	BCMO1	ARL8B
TNK2	PACSIN2	ARMC1
MAST3	SLCO4A1	ARMC10
PDE3B	HSD17B11	ARMC2
BACE1	SLC35A1	ARMC5
PRKDC	NAA25	ARMC6
ATR	RAE1	ARMC7
TACR2	OPN3	ARMC9
CAPN1	LRRC66	ARMCX3
WEE1	NOP56	ARMCX5
CYP2D6	SLC1A1	ARMS2
CYP2C9	ATR	ARNT
CYP2C19	CSDA	ARNT2
PDE2A	FBL	ARNTL
CCNA1	MOBKL2B	ARNTL2
MTOR	PLD1	ARPC2
KDM4E	ACSS2	ARPC3
LCK	PRR5L	ARPC4
TH	EHHADH	ARPC5
SLC7A5	FAM8A1	ARPC5L
APEX1	PNPT1	ARPM1
PTPRA	ACADVL	ARPP21
TAAR1	GNL3L	ARRB1
KMO	MRPS36	ARRB2
KDM4C	ANO6	ARRDC1
MAPKAPK2	NAALADL1	ARRDC4
CPB1	IMPA1	ARRDC5
KIF11	CPM	ARSA
IDO1	KIAA0406	ARSE
CES1	B3GALT6	ARSJ
GCG	C7orf68	ARSK
ENPP2	CEACAM7	ART1
PLA2G4A	ATP6V1F	ART3
ALOX15	BPNT1	ARV1
ADRA2B	TNFRSF17	ARVCF
ALOX5AP	ST3GAL2	AS3MT
PDE4B	ATP8A1	ASAH1
MMP8	NHSL1	ASAP1
TRPM8	KIAA1370	ASAP2
TRPA1	ASAP1	ASAP3
PTGDR	TMEM171	ASB1
RARG	PPAP2A	ASB10
RARB	PIGZ	ASB11
RARA	KIAA1549	ASB12
GLRA1	CTPS	ASB13
NR0B2	PRKACB	ASB15
RXRG	SLC9A2	ASB18
ITGAV	EIF5A2	ASB2
CTSA	CCL13	ASB6
ITGB3	DDX10	ASB7
TBXAS1	SHMT2	ASB8
SLC22A12	EPB41L4B	ASB9
IMPDH2	MAD2L2	ASCC1
GRM2	RIPK2	ASCC2
PTGES2	DAO	ASCC3
ABCC1	FAM63A	ASCL1
ABCB1	C17orf76	ASCL2
GRIK1	ACAA2	ASCL3
GRIK2	FAM59A	ASCL4
GRM3	TESC	ASIP
GRM6	DHRS9	ASL
CPB2	ACLY	ASMTL
PEPD	SPINT1	ASNA1
GRIA1	FAM55B	ASNS
GRIK5	VPS37B	ASNSD1
GRIA4	C16orf13	ASPA
GRIK3	NAP1L1	ASPG
HRH3	TRIB3	ASPH
HRH4	FAM107B	ASPHD1
GFPT1	CA2	ASPRV1
HRH2	POLD2	ASPSCR1
HRH1	C13orf37	ASTE1
ENPEP	FNIP2	ASXL2
KYNU	ARHGEF18	ASXL3
ACE	RRP12	ATAD1
REN	HEATR2	ATAD3A
EGLN1	STRADB	ATF1
ANPEP	PRKDC	ATF3
F2	IFITM1	ATF4
CCNB3	TTC27	ATF5
CDK1	MPPE1	ATF6
CCNB2	KIAA1522	ATF7
RNPEP	BDH1	ATF7IP
BHMT2	NUFIP1	ATG16L1
FUCA1	C2	ATG16L2
TREH	NAT1	ATG2B
ADORA1	B3GALT4	ATG4A
ADORA2A	MAPK3	ATG4D
FOLH1	LPAR1	ATG5
CA9	PEA15	ATG9A
CDA	BOD1	ATHL1
HPRT1	PAK1IP1	ATIC
ADA	C9orf30	ATL1
HK1	WDR35	ATL2
CA14	IL1R2	ATL3
LGALS3	UPP1	ATM
LGALS9	SLC26A2	ATOH1
AMY2A	QSOX2	ATP10A
AKR1B1	PMEPA1	ATP11C
CA7	PRPS1	ATP12A
CA6	ACER3	ATP13A1
CA5A	CES3	ATP13A3
CA5B	C18orf32	ATP13A4
CA13	TPX2	ATP1A2
CA3	ETFA	ATP1A3
CA4	TRIP13	ATP1A4
NQO2	INHBA	ATP1B1
TTR	UBE2S	ATP1B2
TUBB1	TMEM9B	ATP1B3
ADORA2B	HSPH1	ATP2A3
TLR9	MACC1	ATP2B1
TUBB3	CLEC10A	ATP2B3
CPA1	MALL	ATP2C1
FBP1	BTD	ATP5A1
GLO1	HMGCL	ATP5B
FUT7	LPCAT1	ATP5C1
SQLE	AARS	ATP5D
LDHA	SEMA6A	ATP5F1
LDHB	EFHC2	ATP5G1
GPR35	TMEM54	ATP5G3
ALB	FAM126B	ATP5H
	POLA1	ATP5I
	FAM38A	ATP5J
	C6orf136	ATP5J2
	PDX1	ATP5L
	PCK1	ATP5O
	ADCY3	ATP5S
	FKBP10	ATP5SL
	GALNT12	ATP6V0D1
	ADNP	ATP6V0D2
	LIMA1	ATP6V0E1
	NOP2	ATP6V1B2
	CETN2	ATP6V1C2
	F2RL1	ATP6V1D
	ANO10	ATP6V1E1
	SNTB1	ATP6V1E2
	UBE2C	ATP6V1F
	PATZ1	ATP6V1G2
	TP53I3	ATP8A1
	E2F3	ATP8A2
	MGC27345	ATP8B1
	TNK1	ATP8B3
	SESN2	ATP8B4
	FBXW5	ATP9B
	IQGAP2	ATPAF1
	CDK5RAP1	ATPAF2
	ZDHHC9	ATPBD4
	ATP2B1	ATPIF1
	NIPSNAP3A	ATR
	TSR1	ATRIP
	MAGI3	ATRNL1
	MCM3	ATRX
	ATG4A	ATXN1
	ENPP1	ATXN10
	TRMT1	ATXN1L
	HMOX1	ATXN2
	BCAP31	ATXN2L
	MSH6	ATXN7
	EIF4EBP2	ATXN7L2
	MMP7	ATXN7L3
	UBFD1	AUH
	TUBB	AUP1
	SAR1B	AURKC
	FXYD5	AUTS2
	STMN2	AVEN
	PRELID2	AVIL
	NCK1	AVL9
	C4orf19	AVPI1
	SOCS3	AXIN2
	TDRD7	AZGP1
	CNTFR	AZI1
	CCDC111	AZI2
	NMNAT1	B2M
	COL8A1	B3GALNT2
	THY1	B3GALT1
	RMND5A	B3GALT4
	CHI3L1	B3GALT5
	SLC9A3R1	B3GALT6
	GALNT6	B3GALTL
	NEURL1B	B3GAT2
	DISP2	B3GAT3
	SIAE	B3GNT2
	DTX4	B3GNT5
	CPT1A	B3GNT6
	MTHFD2	B3GNT7
	NEBL	B3GNT8
	AKAP5	B3GNTL1
	NEUROD1	B4GALNT1
	TCEAL4	B4GALNT2
	NSUN5	B4GALNT3
	NHP2	B4GALT1
	ADAM28	B4GALT2
	SMCHD1	B4GALT3
	AEN	B4GALT4
	BRPF3	B4GALT6
	MXD1	B4GALT7
	MED11	B9D1
	VPS4B	B9D2
	BIN2	BAALC
	EIF2S3	BACE2
	LPCAT4	BAD
	URB2	BAG1
	CASD1	BAG2
	PAICS	BAG3
	RCL1	BAG4
	RXRA	BAGE
	SULT1B1	BAHD1
	NLN	BAI1
	C9orf46	BAI2
	CMBL	BAI3
	C2orf7	BAIAP2
	MGLL	BAIAP2L2
	SCO1	BAIAP3
	TMEM43	BAK1
	ADH6	BANF1
	CYP2C18	BANP
	ZNF439	BARHL1
	TMEM158	BARX2
	SNORA12	BAT1
	C20orf199	BAT2
	PRDX4	BAT2L1
	LOC646627	BAT2L2
	CPNE5	BATF
	MT1JP	BAZ1B
	CXCL3	BBC3
	MT1M	BBS10
	IFITM2	BBS12
	CALML4	BBS5
	C17orf79	BBS9
	FAM150B	BBX
	IL10RB	BCAM
	CCDC64B	BCAN
	VSIG2	BCAP31
	TP53TG1	BCAR1
	PPIL1	BCAR3
	PODXL	BCAS1
	RHOU	BCAS2
	PIP5K1B	BCAS3
	LEAP2	BCAT2
	SCN9A	BCCIP
	PUS1	BCDIN3D
	C14orf43	BCHE
	SLC35A3	BCKDHB
	CHMP1B	BCL10
	GPA33	BCL11A
	DOK4	BCL11B
	HSD11B2	BCL2
	OCEL1	BCL2L10
	PAFAH1B3	BCL2L11
	KLF4	BCL2L12
	SLC25A32	BCL2L13
	COL1A1	BCL2L15
	MAP4K4	BCL2L2
	DDX27	BCL3
	NDRG1	BCL7A
	DDX55	BCL7B
	EXOSC5	BCL7C
	TTC38	BCL9L
	SDHD	BCMO1
	TOP1MT	BCO2
	RPS6KA1	BCOR
	NEU4	BCORL1
	PRKCD	BCS1L
	PPARGC1A	BDH1
	IMPDH1	BDH2
	GDA	BDKRB1
	HSPC159	BDKRB2
	CHPF	BDNF
	KLB	BDP1
	MAOA	BECN1
	SLC1A5	BEND4
	OSBPL1A	BEST1
	ZMYND19	BEST2
	YAP1	BEST4
	ARL14	BET1
	LRRN2	BEX1
	RAPGEFL1	BEX4
	MID1IP1	BFAR
	MORC2	BFSP1
	CNPY3	BFSP2
	SLC41A1	BHLHA15
	RPP40	BHLHB9
	SLC20A1	BHLHE40
	FKBP1B	BICD1
	LXN	BID
	PLSCR4	BIN1
	ETS2	BIN2
	ADH1C	BIN3
	SCGB2A1	BIRC2
	CCT2	BIRC6
	NCAPD3	BIRC7
	ACSF2	BLMH
	COL6A3	BLNK
	MCEE	BLOC1S1
	C14orf109	BLVRB
	C19orf48	BLZF1
	CGN	BMF
	PCSK7	BMP10
	KAT2A	BMP2
	RNF43	BMP2K
	PAXIP1	BMP3
	APOLD1	BMP4
	FRK	BMP5
	CNTN4	BMP6
	PGM1	BMP7
	HEATR5A	BMP8B
	ATAD2	BMS1
	CBX4	BMX
	STX2	BNC1
	SHD	BNIP3L
	RNASEH2A	BNIPL
	PDE5A	BOD1
	POLR1E	BOK
	PFKM	BPA-1
	SLC39A6	BPIL3
	MICALCL	BPNT1
	SLC38A4	BPTF
	SLC3A1	BRCC3
	NUDCD1	BRD1
	BCAS1	BRD2
	NPY1R	BRD3
	EPHX4	BRD4
	DRAM1	BRD7
	FGL2	BRD8
	SHROOM4	BRD9
	STOX2	BRE
	PMAIP1	BRIX1
	CNGA1	BRMS1
	CTNNBL1	BRMS1L
	ZFAND6	BRP44
	SOS2	BRP44L
	CXCL1	BRPF1
	C20orf20	BRPF3
	FAM83E	BRSK1
	LONP1	BRWD1
	ANGPT2	BRWD3
	C7orf50	BSCL2
	NSDHL	BSDC1
	F13A1	BSG
	MCM7	BSND
	A1CF	BST1
	BRIX1	BTAF1
	FAM5C	BTBD10
	LRRC31	BTBD11
	C7orf27	BTBD12
	RHOC	BTBD16
	SERPINH1	BTBD18
	ITGA2	BTBD3
	RNF125	BTBD6
	FCER1A	BTBD7
	MRPS23	BTBD9
	AKR1B10	BTD
	WBSCR26	BTF3
	UTP20	BTF3L4
	HRCT1	BTG1
	PLAU	BTG2
	CGREF1	BTG3
	ITM2C	BTN2A3
	ZNF239	BTNL3
	CLTB	BTNL8
	TINAG	BTRC
	NPM3	BUD31
	LDLRAD3	BYSL
	CASP5	BZW1
	CAMK2D	BZW2
	EGLN3	C10orf110
	ARRDC4	C10orf116
	APOBEC3B	C10orf118
	B3GNT8	C10orf119
	ACVR2A	C10orf12
	NIPAL1	C10orf122
	NKD2	C10orf125
	RFK	C10orf128
	CLECL1	C10orf140
	POM121	C10orf18
	NPY	C10orf2
	PMM1	C10orf27
	CNKSR3	C10orf28
	OASL	C10orf32
	AIFM3	C10orf35
	TUBB3	C10orf53
	NNMT	C10orf54
	ODC1	C10orf57
	MT1H	C10orf58
	SOCS6	C10orf68
	GMFB	C10orf76
	GNL3	C10orf78
	GLOD5	C10orf81
	C12orf36	C10orf84
	JUN	C10orf88
	TMPRSS2	C10orf90
	JPH1	C10orf92
	CMTM7	C10orf93
	MS4A8B	C10orf99
	SLC25A24	C11orf1
	PLOD1	C11orf10
	STAP2	C11orf16
	FLJ40330	C11orf17
	ENAH	C11orf2
	ABCE1	C11orf21
	OAF	C11orf24
	PINK1	C11orf30
	TSPAN3	C11orf31
	WDR46	C11orf35
	BRCA2	C11orf42
	GGT6	C11orf46
	CDC25B	C11orf49
	BSG	C11orf52
	PTPLAD1	C11orf53
	XPO5	C11orf54
	TMEM120A	C11orf58
	ATP2A3	C11orf59
	C4orf33	C11orf61
	PTGDR	C11orf66
	CRNDE	C11orf67
	FAM92A1	C11orf68
	TOMM34	C11orf70
	FASN	C11orf71
	DDIT4	C11orf73
	SSBP2	C11orf75
	EBPL	C11orf76
	ANLN	C11orf83
	STC1	C11orf84
	NOM1	C11orf85
	COL1A2	C11orf86
	FIGNL1	C11orf87
	TMEM56	C11orf90
	BCL2L12	C11orf92
	AURKA	C11orf93
	ATP6V0D1	C11orf94
	DQX1	C11orf95
	TCF21	C12orf10
	GGCT	C12orf24
	FSIP1	C12orf26
	DUSP4	C12orf28
	PJA2	C12orf32
	DSN1	C12orf34
	PLEKHG6	C12orf36
	SELENBP1	C12orf41
	TSPAN5	C12orf42
	MT1F	C12orf43
	SDCCAG3	C12orf44
	HSD3B2	C12orf45
	SPON2	C12orf49
	C5orf30	C12orf50
	CRK	C12orf53
	C2CD4A	C12orf59
	SKA3	C12orf62
	RASSF6	C12orf65
	SQLE	C12orf66
	SLC5A6	C12orf71
	CYP2B7P1	C12orf72
	RGS16	C12orf76
	ARID5B	C13orf18
	TPSG1	C13orf29
	SCD	C13orf38
	FAM132A	C14orf101
	C12orf45	C14orf109
	CAPN9	C14orf115
	PTP4A1	C14orf118
	TAF1D	C14orf119
	C6orf48	C14orf129
	SLC9A3	C14orf135
	TH1L	C14orf138
	PIM3	C14orf139
	AVIL	C14orf142
	LBR	C14orf147
	VWA5A	C14orf148
	CEP55	C14orf166B
	SLC17A5	C14orf169
	EMD	C14orf174
	SLC3A2	C14orf176
	EGR1	C14orf178
	RAB9A	C14orf180
	FXYD3	C14orf182
	CKAP2	C14orf2
	ARNTL2	C14orf21
	CTHRC1	C14orf28
	GLIPR2	C14orf43
	MTHFR	C14orf45
	ZYX	C14orf50
	NEDD4L	C14orf68
	PLAC8	C14orf73
	MYO1A	C14orf79
	NMB	C15orf17
	BHLHE40	C15orf21
	PES1	C15orf27
	SCUBE2	C15orf29
	MYO1D	C15orf37
	MESP1	C15orf38
	TAX1BP3	C15orf39
	ACTR5	C15orf40
	IRF4	C15orf41
	MT1E	C15orf48
	PDK4	C15orf5
	C14orf129	C15orf51
	C14orf50	C15orf52
	FANCI	C15orf53
	NUP155	C15orf55
	KIAA0020	C15orf57
	REP15	C15orf58
	MCOLN2	C16orf11
	ASNS	C16orf13
	TMEM100	C16orf3
	TRPM2	C16orf42
	XK	C16orf46
	LIPH	C16orf48
	PTRH1	C16orf5
	RBPMS	C16orf53
	PLS1	C16orf55
	YTHDF1	C16orf57
	CCDC86	C16orf58
	C8G	C16orf62
	SLC7A6	C16orf63
	E2F5	C16orf68
	ATP8B1	C16orf7
	RIOK1	C16orf71
	ACVRL1	C16orf72
	CXXC5	C16orf80
	IMPDH2	C16orf87
	AFG3L2	C16orf88
	PRMT3	C16orf89
	C10orf35	C16orf91
	ARID3A	C16orf92
	DUSP2	C17orf102
	SOCS2	C17orf105
	FOXD2	C17orf37
	CNN2	C17orf42
	CD248	C17orf47
	TMEM59	C17orf48
	PAQR8	C17orf49
	APOBEC3A	C17orf51
	CTGF	C17orf53
	CORO2A	C17orf55
	PDE9A	C17orf59
	CAT	C17orf61
	CMAH	C17orf66
	EDNRA	C17orf67
	IFRD2	C17orf68
	CLDN8	C17orf70
	SYTL2	C17orf71
	BDH2	C17orf72
	GAPT	C17orf74
	B3GNT6	C17orf75
	DPEP1	C17orf76
	ADRM1	C17orf79
	EXOSC4	C17orf80
	C1orf135	C17orf81
	TRAP1	C17orf82
	ABCA5	C17orf88
	SCAPER	C17orf89
	ADH1B	C17orf90
	CXCL2	C17orf91
	MTHFD1	C17orf95
	PTP4A3	C17orf96
	CDC6	C17orf97
	RSAD2	C17orf99
	ESM1	C18orf18
	FAS	C18orf21
	SRPX2	C18orf22
	TMEM61	C18orf25
	RANGAP1	C18orf32
	C5orf35	C18orf34
	TGIF1	C18orf45
	SEPHS2	C18orf49
	HEPACAM2	C18orf55
	UCHL3	C18orf8
	NAT2	C19orf10
	SULF1	C19orf18
	MMP3	C19orf2
	EXOSC8	C19orf21
	SVOPL	C19orf22
	TIMP3	C19orf24
	SORD	C19orf25
	MTUS1	C19orf26
	DSCC1	C19orf28
	FAM189B	C19orf29
	CFD	C19orf33
	CMTM8	C19orf35
	MAN1A1	C19orf38
	NUDT1	C19orf39
	EPHX2	C19orf40
	TSEN15	C19orf41
	KIFAP3	C19orf42
	DDX60	C19orf43
	TTPAL	C19orf45
	BTNL8	C19orf48
	DCAF13	C19orf50
	SLC22A3	C19orf52
	GGTA1	C19orf53
	GRINA	C19orf54
	PHYH	C19orf6
	FAM108C1	C19orf60
	C13orf23	C19orf61
	C13orf27	C19orf62
	C1orf125	C19orf63
	DHRS1	C1D
	FAM89A	C1GALT1
	WNT2	C1GALT1C1
	AGT	C1QL1
	DNTTIP1	C1QL3
	IER3	C1QTNF2
	TBC1D10A	C1QTNF8
	LY6E	C1QTNF9B
	PECR	C1orf100
	SERINC2	C1orf103
	GEM	C1orf105
	DGAT2	C1orf106
	DACH1	C1orf107
	TMEM125	C1orf109
	RHBDL2	C1orf111
	SCAMP2	C1orf113
	PCDH17	C1orf114
	DBF4	C1orf115
	LPGAT1	C1orf124
	PROX1	C1orf125
	PPARG	C1orf127
	HADH	C1orf135
	PLA2G10	C1orf138
	HTRA1	C1orf14
	CCL28	C1orf144
	KIAA1274	C1orf150
	TSPAN1	C1orf151
	BUB1	C1orf158
	MRTO4	C1orf161
	NSUN5P1	C1orf163
	ERCC6L	C1orf168
	THBS2	C1orf170
	RGS13	C1orf173
	TM9SF4	C1orf174
	FAM176A	C1orf175
	SPARC	C1orf177
	SLC46A3	C1orf182
	SERPINE1	C1orf183
	HIBCH	C1orf186
	INPP5J	C1orf187
	BCL2L15	C1orf189
	SAMD13	C1orf190
	USP27X	C1orf198
	OLFML2B	C1orf201
	COL5A2	C1orf21
	PJA1	C1orf210
	FAM55A	C1orf212
	ORC6L	C1orf216
	COL18A1	C1orf223
	ANKRD43	C1orf226
	WEE1	C1orf230
	FOXA2	C1orf25
	AGTRAP	C1orf26
	COL5A1	C1orf35
	ME2	C1orf43
	PRPF6	C1orf49
	MCAM	C1orf50
	GNPDA1	C1orf52
	METTL7B	C1orf53
	MMP11	C1orf55
	AVPI1	C1orf56
	LOC389493	C1orf59
	IL18	C1orf61
	MCM10	C1orf63
	LGALS9	C1orf74
	IGLV8-61	C1orf77
	OTC	C1orf83
	DHCR7	C1orf86
	HPSE	C1orf87
	MYL6B	C1orf88
	KIF2C	C1orf9
	CLCA1	C1orf96
	FJX1	C2
	GPR18	C20orf106
	TP53RK	C20orf112
	C11orf95	C20orf134
	USP11	C20orf135
	C20orf134	C20orf141
	C21orf33	C20orf186
	TCEA3	C20orf199
	ELOVL5	C20orf200
	CENPW	C20orf26
	P2RY14	C20orf46
	LGALS4	C20orf54
	HEXIM1	C20orf70
	ACO2	C20orf71
	IER5L	C20orf85
	SLC7A1	C21orf33
	RAB30	C21orf56
	KLRK1	C21orf59
	GINS3	C21orf63
	CCL15	C21orf67
	LMNB2	C21orf74
	RHOQ	C21orf84
	XDH	C21orf88
	SSTR1	C22orf13
	PSAT1	C22orf24
	TOP2A	C22orf25
	CEP70	C22orf28
	ENDOD1	C22orf29
	STARD5	C22orf30
	LRRC8E	C22orf32
	GREM2	C22orf39
	COL11A1	C22orf42
	LDLR	C22orf43
	GSTM4	C22orf9
	MSI2	C2CD2
	CENPF	C2CD2L
	PPP1R14D	C2CD4A
	SIM2	C2CD4B
	ANKS4B	C2CD4C
	KDELC1	C2orf15
	NQO2	C2orf24
	GCNT3	C2orf28
	POP1	C2orf3
	TRMT6	C2orf34
	STX19	C2orf40
	MSX2	C2orf42
	NDRG2	C2orf43
	DUSP10	C2orf44
	GPR34	C2orf47
	CCDC28A	C2orf49
	GOT1	C2orf51
	FADS1	C2orf53
	GOLM1	C2orf55
	ZNRF3	C2orf56
	SHCBP1	C2orf60
	FAM55D	C2orf65
	MMP14	C2orf66
	KLRB1	C2orf67
	ITM2A	C2orf68
	MTMR11	C2orf7
	TMEM97	C2orf70
	IMPA2	C2orf72
	GPR116	C2orf73
	PDPN	C2orf76
	SLC35D2	C2orf79
	ProSAPiP1	C2orf81
	KIF14	C2orf84
	CKAP2L	C2orf86
	SULT2B1	C2orf88
	NT5DC2	C2orf90
	C18orf18	C3orf1
	SNHG1	C3orf17
	ST6GALNAC6	C3orf21
	ELK3	C3orf26
	SLC16A1	C3orf31
	ECT2	C3orf33
	APCDD1	C3orf34
	TARBP1	C3orf36
	PID1	C3orf38
	DEGS1	C3orf39
	ISX	C3orf43
	THOC4	C3orf45
	DDX39	C3orf67
	IRS1	C3orf70
	DIAPH3	C4orf11
	MEP1A	C4orf14
	GTF2F2	C4orf19
	BMP2	C4orf23
	ITLN1	C4orf29
	GAL	C4orf33
	IGJ	C4orf34
	MYBL2	C4orf37
	GSTZ1	C4orf39
	DEFB1	C4orf43
	NUDT6	C4orf50
	C1orf63	C4orf51
	TFCP2L1	C4orf52
	MEX3A	C4orf6
	TPRN	C5
	TGS1	C5orf20
	KLK15	C5orf27
	GPSM2	C5orf28
	CHRNA1	C5orf30
	RRM2	C5orf32
	FOXRED2	C5orf33
	COL4A2	C5orf35
	GSTA1	C5orf41
	SNORA72	C5orf43
	FKBP14	C5orf48
	AKR7A3	C5orf52
	ZP3	C5orf53
	NAV2	C5orf56
	ADRA2A	C5orf60
	ACVR1C	C5orf62
	C4orf46	C6orf1
	FAM177B	C6orf105
	S1PR3	C6orf108
	METRNL	C6orf114
	TRIM29	C6orf115
	EGFL6	C6orf120
	BAIAP2L2	C6orf124
	SPDEF	C6orf129
	FAM57A	C6orf136
	SMPD3	C6orf142
	NUDT7	C6orf146
	GDPD5	C6orf150
	C15orf41	C6orf153
	CDCA7	C6orf170
	PDRG1	C6orf182
	PITX1	C6orf203
	NR4A1	C6orf211
	TWIST1	C6orf223
	CLRN3	C6orf27
	TRAF5	C6orf35
	PRRX1	C6orf48
	FRMD3	C6orf52
	ANXA9	C6orf72
	BMP4	C6orf94
	VSIG10	C7orf10
	MCM2	C7orf11
	VCAN	C7orf16
	MKI67	C7orf23
	GULP1	C7orf26
	HMGCS2	C7orf27
	MORC4	C7orf29
	VLDLR	C7orf30
	DTL	C7orf31
	PDP1	C7orf34
	CPNE1	C7orf36
	ZNF429	C7orf41
	CES2	C7orf43
	GPT2	C7orf44
	SMPDL3B	C7orf47
	TBL3	C7orf49
	FAP	C7orf50
	STX3	C7orf51
	ZNF251	C7orf52
	CDC25A	C7orf53
	SI	C7orf62
	VASN	C7orf64
	LGALS2	C7orf68
	C2orf72	C7orf70
	CHN1	C8A
	AZGP1	C8B
	FILIP1L	C8G
	CDKN1A	C8orf17
	FAM83D	C8orf4
	ZNF415	C8orf40
	KRT23	C8orf48
	TIGD1	C8orf54
	PXDN	C8orf73
	UBE2T	C8orf74
	CD36	C8orf79
	ACSL6	C8orf82
	GPX2	C8orf83
	CLYBL	C8orf84
	FABP6	C8orf85
	DAPK2	C8orf86
	EVI2A	C9orf102
	PTGR1	C9orf103
	WDR54	C9orf114
	CCDC3	C9orf116
	ACSM3	C9orf119
	SLC39A5	C9orf123
	FANCB	C9orf125
	EPHA2	C9orf128
	KIF20A	C9orf142
	LARP6	C9orf144B
	CD163L1	C9orf16
	IGKC	C9orf163
	OCLN	C9orf167
	SEMA3A	C9orf169
	CAMK2N1	C9orf170
	KIAA1524	C9orf21
	HIST1H2AC	C9orf24
	KIFC1	C9orf25
	PCDH20	C9orf30
	FSTL1	C9orf31
	C15orf48	C9orf37
	C17orf96	C9orf4
	EPHB3	C9orf40
	PHKA1	C9orf45
	FN1	C9orf46
	GRB10	C9orf47
	SGPP1	C9orf5
	TNC	C9orf50
	WFS1	C9orf62
	IFFO2	C9orf64
	PTGER2	C9orf69
	ZNF726	C9orf7
	FOLR2	C9orf72
	TMEM17	C9orf79
	CTH	C9orf80
	IER2	C9orf82
	MFSD4	C9orf89
	TMEM45B	C9orf91
	ABP1	C9orf95
	MATN2	C9orf96
	CCNB1	CA1
	SEMA4G	CA10
	RFXAP	CA12
	MPP6	CA14
	N6AMT2	CA2
	MCM4	CA3
	PLEKHG4	CA4
	HIST1H2BD	CA5A
	NAGS	CA7
	FOS	CA9
	C11orf71	CAB39
	DTD1	CAB39L
	SNX8	CABC1
	SLC12A2	CABIN1
	PACSIN3	CABYR
	MMP1	CACHD1
	ICAM1	CACNA1D
	CTSG	CACNA1F
	SLC44A4	CACNA1G
	ADRBK2	CACNA2D1
	SERPINB5	CACNA2D2
	CSGALNACT2	CACNA2D4
	BMX	CACNB1
	NES	CACNB2
	SH3KBP1	CACNB3
	SLC20A2	CACNG3
	CLEC3B	CACNG5
	SPP1	CACNG6
	CHEK1	CACNG7
	CDC42EP5	CACNG8
	MT1G	CAD
	IGHA1	CADM2
	LY6G6D	CADM3
	LCN2	CADM4
	GZMA	CADPS
	PRSS3	CAGE1
	SYTL5	CALCOCO2
	AXIN2	CALM1
	CSGALNACT1	CALM2
	CHCHD10	CALM3
	SLC7A11	CALML4
	OAS1	CALML5
	NFAT5	CALML6
	TGM2	CALN1
	NR3C1	CALR
	C19orf33	CALU
	IFI27L1	CAMK1D
	CLDN7	CAMK1G
	EIF4EBP1	CAMK2A
	KRT20	CAMK2B
	PRAF2	CAMK2D
	MOSC2	CAMK2G
	FBXO32	CAMK2N1
	NAT8B	CAMK4
	ZNF643	CAMKK1
	ADORA3	CAMLG
	GLRX	CAMP
	CH25H	CAMSAP1
	GUCY1B3	CAMSAP1L1
	PITPNC1	CAMTA1
	LRRC26	CAMTA2
	CXCR7	CANT1
	FAM46C	CANX
	UNC5CL	CAP1
	RAB42	CAPN1
	INSIG1	CAPN11
	PROCR	CAPN13
	ABCB1	CAPN2
	SERPINE2	CAPN3
	PHGDH	CAPN5
	PARM1	CAPN8
	KIAA0802	CAPN9
	ANXA6	CAPNS1
	C11orf52	CAPNS2
	EXPH5	CAPRIN1
	SOX18	CAPZA1
	IRAK1	CAPZA2
	NKD1	CAPZB
	KLRC1	CARD10
	ANXA5	CARD16
	C17orf97	CARD17
	FEN1	CARD6
	CCL23	CARM1
	TNFSF11	CARNS1
	IGL@	CARS
	EIF2C2	CARS2
	ANXA3	CASC3
	STC2	CASC4
	EXO1	CASD1
	EPHB2	CASK
	MEF2C	CASP10
	KIAA1239	CASP2
	HTRA3	CASP3
	CHST5	CASP4
	PHLDA2	CASP5
	CD48	CASP6
	C8orf33	CASP7
	FAM54A	CASP9
	FAM83B	CASQ1
	GPR128	CASR
	CLDN2	CASS4
	SERTAD4	CAST
	COL15A1	CASZ1
	MYH10	CAT
	LRRC32	CATSPER1
	ALDH3A2	CATSPERG
	PLK3	CBFB
	SHISA2	CBL
	GPCPD1	CBLB
	DBN1	CBLL1
	SCML1	CBLN2
	NME4	CBLN3
	C9orf140	CBR1
	SLC26A3	CBR3
	CCL5	CBR4
	HELLS	CBS
	RAB15	CBX1
	S100A9	CBX2
	ZNF350	CBX3
	CXCL11	CBX4
	PHGR1	CC2D1A
	C13orf15	CC2D1B
	PKP2	CC2D2B
	CD82	CCBP2
	ALDH6A1	CCDC104
	TMED6	CCDC105
	C10orf99	CCDC107
	CDA	CCDC108
	LOC100190940	CCDC109A
	ISG20	CCDC109B
	KLK1	CCDC111
	RNF183	CCDC112
	COL3A1	CCDC113
	BGN	CCDC114
	ANGPTL2	CCDC115
	HSD17B7	CCDC116
	INHBB	CCDC123
	C13orf18	CCDC124
	MT1X	CCDC125
	SLC2A8	CCDC127
	ADAMTS1	CCDC129
	PCDHB14	CCDC13
	ITGA1	CCDC137
	GIPC2	CCDC140
	TRIP6	CCDC141
	PLCG2	CCDC151
	GPX8	CCDC152
	CENPH	CCDC153
	FIBIN	CCDC154
	ARMCX3	CCDC157
	HSPB3	CCDC159
	NEDD9	CCDC162
	AK1	CCDC163P
	RECQL4	CCDC17
	NR4A2	CCDC19
	SAMD9	CCDC22
	SLC43A1	CCDC25
	YBX2	CCDC27
	MST1P9	CCDC28A
	C9orf125	CCDC28B
	AKR1C3	CCDC30
	CCL20	CCDC36
	TPD52L1	CCDC38
	ARRB1	CCDC42
	CHRM3	CCDC43
	FAM111B	CCDC46
	AREG	CCDC47
	SLC5A1	CCDC51
	SPC25	CCDC52
	SCRN1	CCDC55
	MND1	CCDC56
	CRAT	CCDC59
	FZD3	CCDC64B
	LTBP2	CCDC65
	COL7A1	CCDC68
	IL28RA	CCDC69
	ELOVL6	CCDC71
	CLCN4	CCDC74A
	DOCK11	CCDC81
	SLC27A2	CCDC85B
	TACSTD2	CCDC85C
	GZMB	CCDC86
	ACOT13	CCDC88B
	CDT1	CCDC88C
	IGFBP5	CCDC9
	CAPN13	CCDC91
	NOSTRIN	CCDC92
	CPA3	CCDC94
	SLC16A4	CCDC96
	CD3D	CCKAR
	ADA	CCL1
	NCAPD2	CCL11
	FNDC1	CCL13
	BMP7	CCL15
	TMEM49	CCL20
	STIL	CCL23
	LGR5	CCL24
	PLOD2	CCL27
	NRARP	CCL28
	MXRA7	CCL8
	CBS	CCNB1IP1
	FAM64A	CCND1
	KCTD14	CCND2
	PCDHB10	CCND3
	BUB1B	CCNDBP1
	AG2	CCNG1
	S100P	CCNG2
	LY96	CCNH
	MSX1	CCNI
	KLK10	CCNJ
	SLC22A4	CCNJL
	TRIM31	CCNO
	RRAS2	CCNT1
	LAPTM4B	CCNT2
	FAM101A	CCNYL1
	PGF	CCPG1
	SACS	CCR10
	C19orf21	CCR2
	GYLTL1B	CCR3
	KCNJ8	CCR9
	HOXA11	CCRL1
	CYP39A1	CCRL2
	FCGBP	CCS
	PRR15L	CCT2
	PTGS2	CCT3
	EREG	CCT4
	MXRA5	CCT5
	GBP3	CCT6A
	CCL8	CCT6B
	SLC22A18	CCT7
	PPP1R14C	CCT8
	EVI2B	CD101
	FAM150A	CD160
	S100A14	CD163L1
	ERN2	CD164
	POPDC3	CD164L2
	SIPA1L2	CD177
	HES6	CD1D
	ZC3H12C	CD200R1
	C14orf139	CD209
	TMC4	CD226
	SLC37A2	CD244
	CD52	CD276
	CAPN8	CD2AP
	IGFBP3	CD300E
	SLC2A12	CD300LD
	KIF23	CD300LG
	DNAJC22	CD320
	UGT2B15	CD33
	AMIGO2	CD36
	TNFAIP6	CD3EAP
	FGFBP1	CD44
	CTSK	CD46
	TUBA1A	CD47
	SEPP1	CD55
	LOXL1	CD58
	CD27	CD5L
	MRAP2	CD7
	MKX	CD81
	ABI3BP	CD82
	CADPS	CD8B
	KAL1	CD9
	FUT3	CD97
	COL16A1	CDA
	VEGFC	CDAN1
	RARRES1	CDC123
	GSN	CDC14A
	AEBP1	CDC20B
	CPXM1	CDC23
	SLC38A5	CDC25B
	CYP3A5	CDC26
	IL1B	CDC27
	RGS5	CDC34
	YPEL3	CDC37
	ZNF469	CDC42
	S100A8	CDC42BPA
	FABP1	CDC42BPG
	FUT2	CDC42EP1
	LPL	CDC42EP2
	GALNTL4	CDC42EP4
	STMN3	CDC42EP5
	KCNN4	CDC42SE2
	VSNL1	CDC5L
	MIR21	CDH13
	AGR3	CDH17
	ISLR	CDH19
	C2CD4B	CDH22
	GPR124	CDH23
	TXNIP	CDH24
	SLC35D3	CDH3
	HBEGF	CDH8
	NR0B2	CDH9
	JUNB	CDHR2
	PABPC1L	CDHR3
	BEX4	CDHR4
	PLEKHA4	CDHR5
	FBN1	CDK11B
	UBE2L6	CDK12
	SLC6A8	CDK13
	RAP1GAP	CDK15
	PTPRCAP	CDK16
	SLC6A14	CDK19
	SP5	CDK20
	IFI6	CDK2AP1
	MT2A	CDK2AP2
	C2orf40	CDK3
	CXCL12	CDK4
	UGT2B17	CDK5
	CEL	CDK5R1
	SLC27A5	CDK5RAP2
	SCNN1A	CDK6
	GPR120	CDK7
	KRT7	CDKAL1
	S100A2	CDKL1
	PLEKHB1	CDKL2
	GNAI1	CDKN1A
	ADORA2B	CDKN1C
	FAM134B	CDKN2A
	HS6ST2	CDKN2B
	IL33	CDKN2BAS
	PRKCDBP	CDNF
	COL10A1	CDON
	RNASE1	CDR2
	ASPHD1	CDR2L
	GIMAP7	CDRT1
	LRRC34	CDRT15P
	MUC4	CDRT4
	NTM	CDS1
	COL17A1	CDV3
	C1R	CDX1
	LOC283859	CDYL2
	TNS4	CEACAM1
	BAG2	CEACAM19
	MMP9	CEACAM3
	FCGR3B	CEACAM4
	GSDMB	CEACAM7
	CA9	CEBPA
	SGK1	CEBPB
	PVRL3	CEBPD
	HMGN5	CEBPE
	CLIC6	CEBPG
	GRP	CEBPZ
	EFEMP2	CECR1
	MOSC1	CECR5
	KRT15	CEL
	LOC100291682	CELA1
	SPINK5	CELA2A
	SLITRK6	CELA2B
	SPON1	CELA3A
	FLNA	CELF1
	CALD1	CELF2
	KHDRBS3	CELF3
	FABP4	CELF4
	ALDH1A1	CELF5
	DSCR6	CELF6
	MMP10	CELP
	CDKN1C	CELSR1
	TTK	CELSR2
	ERP27	CEMP1
	ZDHHC2	CEND1
	INSM1	CENPC1
	PLA1A	CENPO
	ROBO2	CENPP
	LOC100127888	CENPW
	B3GNT7	CEP135
	FOXA1	CEP164
	FOXC1	CEP170
	DPYSL3	CEP290
	AHNAK2	CEP350
	MYEOV	CEP68
	CXCL5	CEP70
	CYBRD1	CEP72
	CST1	CEP97
	IL1A	CERK
	HGD	CES2
	COCH	CES3
	BLNK	CES7
	FYB	CES8
	DUOX2	CETN1
	MMP2	CETN2
	ST6GALNAC1	CFB
	TRPM4	CFD
	C11orf92	CFDP1
	CXCL10	CFHR5
	IGDCC4	CFI
	PNLIPRP2	CFL1
	PTPN13	CFP
	GPX7	CGB1
	GPR143	CGN
	GPR171	CGREF1
	RETNLB	CGRRF1
	HPDL	CHAC1
	TDO2	CHAD
	INSL5	CHAT
	GUCY1A3	CHCHD1
	SFRP4	CHCHD10
	S100A4	CHCHD2
	MS4A6A	CHCHD3
	PTPRO	CHCHD6
	MGC29506	CHD1
	DRD5	CHD1L
	MUC2	CHD4
	GREM1	CHD5
	SLCO1B3	CHD6
	RAB31	CHD8
	SERPING1	CHD9
	PIPOX	CHEK2
	KRT6B	CHERP
	MGP	CHFR
	POU2AF1	CHGA
	FCGR3A	CHGB
	SFTA2	CHIC2
	FER1L4	CHID1
	PLCB4	CHL1
	GSTT1	CHMP1A
	PF4	CHMP1B
	SAA1	CHMP2A
	TMEM45A	CHMP2B
	SPOCK1	CHMP4B
	CKB	CHMP5
	C3	CHMP6
	CRYM	CHODL
	ODAM	CHP
	HOXA5	CHP2
	CYP4X1	CHPF
	TRNP1	CHPF2
	GNG4	CHPT1
	CTTNBP2	CHRFAM7A
	COL9A3	CHRM3
	LDHB	CHRNA1
	GAS1	CHRNA10
	MMP12	CHRNA2
	CXCR4	CHRNA4
	CXCL9	CHRNA9
	CTSE	CHRNB1
	DAPL1	CHRNB4
	SFRP2	CHRND
	COLEC12	CHST12
	RNF186	CHST14
	NETO2	CHST5
	CYP2W1	CHST6
	TRBC1	CHST9
	EDN1	CHSY1
	BATF	CIAO1
	APOC2	CIAPIN1
	KCNMB4	CIB1
	GRM8	CIB2
	COMP	CIB3
	SUSD3	CIDEB
	FGGY	CIDEC
	PLA2G12B	CINP
	PCDHB16	CIRH1A
	TCN1	CISD1
	PDZK1IP1	CISD3
	CKMT2	CISH
	ANXA13	CITED1
	C1QC	CITED2
	C10orf116	CITED4
	LGR6	CIZ1
	PIGR	CKAP4
	QPCT	CKAP5
	WNT11	CKB
	ASPN	CKLF
	CXCL6	CKMT1B
	TAC1	CKMT2
	FAM3D	CLASP1
	IGHM	CLASP2
	FOXD1	CLC
	IL13RA2	CLCA1
	QPRT	CLCA2
	IGF2BP3	CLCA4
	RNF182	CLCC1
	DUSP27	CLCF1
	NTS	CLCN2
	CD53	CLCN4
	CCL11	CLCN5
	CCL3	CLCN7
	SPINK4	CLCNKA
	NMU	CLCNKB
	DSC3	CLDN1
	PRAP1	CLDN12
	CCL19	CLDN14
	UCA1	CLDN17
	NOTUM	CLDN2
	UGT2B7	CLDN22
	TAGLN	CLDN23
	PCP4	CLDN6
	IDO1	CLDN7
	PPBP	CLDN8
	NPTX2	CLDND1
	HOXB8	CLEC10A
	CCL18	CLEC17A
	L1TD1	CLEC2B
	PI3	CLEC3B
	PLA2G2A	CLEC4C
	LEFTY1	CLEC4F
	REG1B	CLEC4G
	REG3A	CLEC4M
		CLEC6A
		CLEC9A
		CLECL1
		CLIC1
		CLIC3
		CLIC5
		CLIC6
		CLINT1
		CLIP1
		CLIP2
		CLK1
		CLK2
		CLK3
		CLK4
		CLMN
		CLN8
		CLNS1A
		CLP1
		CLPB
		CLPP
		CLPTM1L
		CLRN1
		CLRN2
		CLRN3
		CLSTN1
		CLSTN3
		CLTA
		CLTB
		CLUAP1
		CLUL1
		CLVS1
		CLYBL
		CMA1
		CMAH
		CMAS
		CMBL
		CMKLR1
		CMPK1
		CMPK2
		CMTM5
		CMTM7
		CMTM8
		CMYA5
		CNDP2
		CNFN
		CNGA1
		CNGA3
		CNGB1
		CNGB3
		CNIH2
		CNIH4
		CNKSR2
		CNKSR3
		CNN2
		CNNM1
		CNNM2
		CNNM3
		CNNM4
		CNOT1
		CNOT3
		CNOT4
		CNOT6L
		CNP
		CNPY2
		CNPY3
		CNR1
		CNST
		CNTFR
		CNTN2
		CNTN3
		CNTN4
		CNTNAP5
		COBL
		COBLL1
		COBRA1
		COCH
		COG5
		COIL
		COL11A2
		COL17A1
		COL25A1
		COL27A1
		COL29A1
		COL4A3
		COL4A3BP
		COL4A5
		COL4A6
		COL7A1
		COL9A3
		COLEC10
		COLEC12
		COLQ
		COMMD1
		COMMD3
		COMMD8
		COMT
		COPA
		COPB2
		COPE
		COPG
		COPG2
		COPS3
		COPS4
		COPS6
		COPS7A
		COPS7B
		COPS8
		COPZ1
		COQ10A
		COQ10B
		COQ2
		COQ4
		COQ5
		COQ6
		COQ9
		CORO1B
		CORO1C
		CORO2A
		CORO2B
		CORO6
		COX10
[truncated: 7,536 more rows]
